# Supplementary material for: What’s in a Name? Exploring the Nomenclature of Science Communication in the UK
Source: F1000Res. 2015 Sep 24;4:409. Originally published 2015 Jul 28. [Version 2] doi: 10.12688/f1000research.6858.2 (PMC4582756; doi:10.12688/f1000research.6858.2)
Supplement: Answers to science communication questionnaire — These are the responses to the questionnaire that was used in this study to assess practitioner’s definitions of nomenclature in relation to science communication. [file f1000research-4-7640-s0000.tgz]

Archive with 1 entries (1 files):
- 562e3b5b-d7a5-4eda-9cdf-078e80033094_Results_of_Questionnaire-Bristol_Surveys.zip
