# Supplementary material for: What’s in a Name? Exploring the Nomenclature of Science Communication in the UK
Source: F1000Res. 2015 Sep 24;4:409. Originally published 2015 Jul 28. [Version 2] doi: 10.12688/f1000research.6858.2 (PMC4582756; doi:10.12688/f1000research.6858.2)
Supplement: Supplementary file 2 [file f1000research-4-7640-s0001.tgz]

Archive with 1 entries (1 files):
- e0b9a095-8062-4c44-b713-dc3954f5ec7c.pdf
